# Supplementary material for: Locally Advanced Adrenocortical Carcinoma in Children and Adolescents—Enigmatic and Challenging Cases
Source: Cancers (Basel). 2023 Aug 28;15(17):4296. doi: 10.3390/cancers15174296 (PMC10486626; doi:10.3390/cancers15174296)
Supplement: Supplementary file 1 [file cancers-15-04296-s001.zip]

Archive with 1 entries (1 files):
- cancers-2560887-supplementary.pdf
